# Supplementary material for: Overexpression of CD97 in intestinal epithelial cells attenuates LPS-induced pro-inflammatory cytokine induction via stabilization of β-catenin early in life
Source: PLoS One. 2026 Jul 30;21(7):e0354507. doi: 10.1371/journal.pone.0354507 (PMC13423036; doi:10.1371/journal.pone.0354507)
Supplement: S1 File — (XLSX) [file pone.0354507.s001.xlsx]

## Sheet: ReadMe
	This file contains raw RT-qPCR Ct values for all experiments.
	Housekeeping gene: β-actin.
	Data correspond to Figures 1–6.

## Sheet: Primary Cells
Figure 1, 3 - 5: Primary small intestinal epithelial cell (IEC) Data
ID	Date isolation	PCR Date 1	PCR Date 2	PCR Date 3	PCR Date 4	PCR Date 5	PCR Date 6	PCR Date 7	Genotype	Age	TNF-α Control	TNF-α LPS	IL-1ß Control	Il1b LPS	ß-catenin Control	ß-catenin LPS	PPARy Control	PPARy LPS	CD 97 CTR	TLR-4 CTR
1	28.07.2020	2020-12-01	2021-01-14						WT	P7	0.00461325	0.0756246	0.00325078	0.0345541	0.187505	0.260616
2	2020-09-22	2021-03-06	2021-01-27	2021-05-04					WT	P7		0.0862698							0.00349619	0.00149049
3	2020-10-29	2020-12-01	2021-01-27	2021-05-04	2023-04-11				WT	P7	0.00666121	0.104386	0.0120068	0.0306069	0.198884	0.194117			0.00405804	0.00863852
4	2020-10-30	2021-01-26	2021-04-30						WT	P7	0.00364466	0.0810525	0.00304361	0.0505901	0.468136	0.272627			0.0067542	0.0271106
5	18.02.2021	2021-03-06	2021-04-30						WT	P7	0.004044	0.208772	0.00373416	0.026278	0.262429	0.238986			0.0094859	0.00903663
6	2021-04-07	2021-04-10	2021-04-30						WT	P7	0.00398833	0.0217929	0.0072641	0.015625	0.126306	0.0937524			0.0168046	0.00145476
8	06.11.2020	19.11.2020	2021-03-04	2021-01-14	2021-04-14				WT	P14	0.00369554	0.0298733	0.00600342	0.0121323			0.00758571	0.00574889	0.0293601	0.015625
9	05.11.2020	2020-11-28	2021-03-04	2021-01-27	2021-03-06	2021-04-14	2021-04-30		WT	P14	0.00909948	0.0399683	0.0155709	0.0280666	0.11744	0.195467	0.0485293	0.164938
10	29.09.2020	2020-12-11	2021-03-04	2021-01-14	2021-04-14	2021-05-04			WT	P14	0.00992305	0.107693	0.00290953	0.0278728			0.00596195	0.000657829	0.00786684	0.00708999
11	2020-09-30	2021-01-06	2021-03-04	2021-01-27	2021-02-23	2021-04-13	30.04.201		WT	P14	0.00592077	0.108819	0.00872881	0.0591286	0.242322	0.219151	0.0189718	0.0138882	0.0399683	0.00650155
12	2021-02-24	2021-03-06	2021-04-14	2021-05-04					WT	P14	0.00420115	0.0401071	0.009068	0.0218685	0.0478612	0.0134617	0.00344806	0.00573894	0.00121065	0.000267162
13	2021-04-12	2023-04-11							WT	P14	0.00261314	0.0137445			0.0601622	0.0953912
14	2021-04-15	2021-04-20	2021-04-30						WT	P14	0.00162539	0.00143972			0.233258	0.850711			0.0180733	0.0103087
15	2022-04-14	2023-04-11							WT	P14	0.00135265	0.0363979
16	2022-04-14	2023-04-11							WT	P14	0.00333061	0.00803214
17	2020-08-18	2021-01-26	2021-03-04	2021-04-14					WT	P28	0.00207166	0.00820091	0.0024213	0.00846074			0.00217465	0.00277173
18	2020-10-13	2021-01-12	2021-03-04	2021-01-27	2021-02-23	2021-03-24	2021-04-13	2021-04-30	WT	P28	0.000510784	0.0041577	0.00112958	0.00451831			0.00475942	0.00191293	0.0166885	0.000162193
19	14.10.2020	& 04.03.2021	2021-03-04	2021-01-27	2021-04-14	2021-05-04			WT	P28		0.0119239		0.00765172				0.00293994	0.0134151	0.00604518
20	20.11.2020	2020-12-01	2021-03-04	2021-01-14	2021-04-14	2021-05-04			WT	P28	0.00193292	0.00857885	0.00407213	0.004044			0.00567958	0.00353273	0.00684848	0.0103444
21	2021-03-11	2021-04-10	2021-04-14	2021-04-30					WT	P28	0.00158643	0.00554345	0.00155918	0.004534			0.00194637	0.00447158	0.0334929	0.00894316
22	2021-04-26	2023-04-11							WT	P28
23	2021-04-28	2023-04-11							WT	P28
24	2021-04-29	2023-04-11							WT	P28									0.00365731	0.0099575
25	10.11.2020	2020-11-16	2021-01-14	2021-03-15					WT	P56	0.00318388	0.00412898	0.002791	0.00721392				0.00687226
26	11.11.2020	2020-12-02	2021-01-27	2021-05-04					WT	P56	0.00383914	0.00636775	0.00752027	0.0214928					0.00369554	0.0137445
27	17.12.2020	2021-01-26	2021-05-04						WT	P56	0.00182866	0.0044871	0.00198039	0.003545					0.0052809	0.0121323
28	18.12.2020	2021-01-26	2021-05-04						WT	P56	0.00150085	0.00699238	0.000620191	0.00197354					0.00634572	0.0112417
29	2021-04-08	2021-04-10	2021-04-30						WT	P56	0.00116537	0.00144471	0.00158643	0.00281042					0.0108587	0.0056993
30	2021-05-25								WT	P56										0.0207607
31	2021-05-25								WT	P56
32	2021-03-24	2021-03-29							TgCD97	P7	0.00596195	0.00684848	0.00875911	0.0113986	0.257028	0.00277173	0.01468	0.0121744	0.364755	0.0198461
33	2021-03-20	2021-03-29	2021-04-30	2021-05-04					TgCD97	P7	0.0712977	0.0862698	0.0957224	0.0987552	0.353553	0.750019	0.00851959	0.00383914	0.233258	0.00909948
34	2021-02-08	2021-02-12	2021-04-30						TgCD97	P7	0.00376013	0.0465524	0.00329616	0.0169802	0.257028	0.441351			0.641713	0.0106722
35	2021-02-11	2021-02-12	2021-04-30						TgCD97	P7	0.00225916	0.0595399	0.00428943	0.0449667	0.240649	0.249135			1.02101	0.00202902
36	2021-04-19	2021-05-04							TgCD97	P7	0.00187356	0.0298733	0.00579892	0.0236011	0.213159	0.136313			0.308855	0.0043644
37	2021-05-19	2023-04-11							TgCD97	P7	0.00378629	0.0211969			0.0756246	0.148651
38	2021-05-20	2023-04-11							TgCD97	P7	0.0157883	0.0200535			0.0700729	0.0830429
39	2020-11-16	2020-11-28	2021-02-12	2021-03-23	2021-04-30	2021-05-04			TgCD97	P14	0.00372124	0.018136	0.00961832	0.0309268	0.0987552	0.125869	0.00843147	0.00878952	0.309927	0.00834426
40	2020-10-12	2020-11-19	2021-02-12	2021-03-23	2021-04-30				TgCD97	P14	0.00752027	0.0182621	0.00958504	0.0199841	0.134437	0.198884	0.00770494	0.0103444	0.382889	0.0111254
41	2020-12-02	2020-12-11	2021-02-12	2021-03-23	2021-04-30	2021-05-04			TgCD97	P14	0.00154841	0.00485942		0.0302903	0.503478	0.408951	0.00692006	0.0166308	0.424842	0.00180974
42	27.03.2021	2021-03-29	2021-04-08	2021-04-30					TgCD97	P14	0.00552427	0.00754638	0.00794906	0.0116785	0.00378629	0.00585953			1.59107	0.00857885
43	2021-05-10	2021-05-12	2021-05-24						TgCD97	P14	0.000705044	0.0141309	0.0024551	0.0255594	0.0157883	0.26334																							hhhhhhhhhhhhhhh
44	2021-05-22	2021-05-24							TgCD97	P14	0.00111403	0.00377319			0.0512964	0.0475306			0.232451	0.0207607
45	2022-04-14	2023-03-27							TgCD97	P14	0.000393868	0.015625
46	2022-04-14	2023-03-27							TgCD97	P14	0.000695337	0.00464534
47	2020-10-26	2020-11-24	2021-02-12	2021-03-23		2021-04-07			TgCD97	P28	0.00451831	0.0052809		0.0104526				0.00687226	1.09051	0.00243815
48	2021-03-26	2021-03-29	2021-04-30						TgCD97	P28	0.00272411	0.00489322	0.00456554	0.00484261					0.714497	0.00224355
49	2021-03-15	2021-03-29							TgCD97	P28	0.0056993	0.00501338	0.00533609	0.00783962					0.666649	0.00636775
50	2021-04-09	2021-03-22	2021-04-30						TgCD97	P28	0.000660113	0.0013955	0.000838443	0.00152709					0.846745	0.00314004
51	2021-04-14	2021-03-22	2021-05-24						TgCD97	P28	0.000410594	0.000639841	0.000534323	0.00291963					0.249135	0.00403001
52	2021-06-03	2023-03-27							TgCD97	P28
53	2021-06-10	2023-03-27							TgCD97	P28
54	2020-09-24	2020-12-02	2021-02-12	2021-03-23	2021-03-15	2021-05-04			TgCD97	P56	0.00652412	0.00560139	0.00754638	0.0052809			0.01468	0.0121744	0.558644	0.000646528
55	2020-09-23	2020-11-16	2021-02-12	2021-03-23	2021-05-04				TgCD97	P56		0.00612956		0.0061722			0.00851959	0.00383914	0.503478	0.000435512
56	2021-02-19	2021-03-29			2021-05-04				TgCD97	P56	0.000460344	0.00222805	0.000580668	0.00275258
57	2021-03-30	2021-03-22	2021-04-30						TgCD97	P56	0.00458139	0.00153239	0.00800435	0.00146997					0.604997	0.000530632
58	2021-03-31	2021-03-22							TgCD97	P56	0.000705044	0.00131111	0.000901741						0.600818	0.00975258
59	2021-07-09								TgCD97	P56
60	2020-11-13	2020-11-19	2021-02-12	2021-03-23					KO	P14	0.00517222	0.0492067	0.00657	0.04938			0.00929068	0.00803214
61	2020-11-11	2020-11-28	2021-02-12	2021-03-23					KO	P14	0.0618535	0.104748	0.03292	0.06079			0.00634572	0.00800435
62	2020-09-28	2020-12-11	2021-02-12	2021-03-23					KO	P14	0.00701666	0.0392817	0.00251	0.0305			0.00459729	0.00951883
63	2021-03-04	2023-03-27							KO	P14	0.0392817
64	2021-05-05	2023-03-27							KO	P14	0.00198039	0.004044	0.00514	0.00513
65	2021-05-05	2023-03-27							KO	P14	0.00401607	0.00765172	0.00445	0.00513
66	2020-11-28	2020-12-02	2021-02-12	2021-03-23					KO	P28	0.00485942	0.0119653	0.00879	0.00885			0.00668434	0.00554345
67	2020-10-12	2020-11-24	2021-02-12	2021-03-23		2021-03-24			KO	P28	0.00282017	0.00606616	0.00413	0.00852			0.00491021	0.00623671
68	2020-11-27	2021-02-12							KO	P28	0.00271468	0.00837323	0.0024	0.00678
69	2021-07-29	2023-03-27							KO	P28	0.00119398	0.00153239	0.00373	0.0031065
70	2021-07-29	2023-03-27							KO	P28	0.00196671	0.00600342	0.00565	0.00726

## Sheet: Ex-vivo Intestine
		Figure 2: Ex-vivo intestinal sample - / + LPS stimulation
		Date of Isolation	Age: P14	#	Segment	Group		TNF-α	CD97
		2021-06-03	WT	Intestine 1	Ileum	snap frozen (SF)		5.9572e-05	0.0244334
						control (CTR)		0.000454006	0.0220971
						LPS 1000 µg/ml ; 3h (LPS)		0.00127084	0.0270168
				Intestine 2	Jejunum	SF		0.000190886	0.0221738
						CTR		0.000330056	0.0188407
						LPS		0.000653285	0.0191038
		2021-06-16	WT	Intestine 3	Ileum	SF		0.000161632	0.0240137
						CTR		0.000153977	0.0166308
						LPS		0.00086801	0.0153034
				Intestine 4	Jejunum	SF		0.000125938	0.0222508
						control (CTR)		0.000256278	0.0150928
						LPS		0.000409173	0.0123444
		2021-06-30	Tg	Intestine 5	Ileum	SF		2.9683e-05	5.27803
						CTR		6.7723e-05	5.27803
						LPS		0.00250669	4.78991
				Intestine 6	Jejunum	SF		5.6554e-05	5.27803
						CTR		0.000169081	7.11074
						LPS		0.00045087	7.31065
		2021-06-30	Tg	Intestine 7	Ileum	SF		2.5841e-05	6.06287
						CTR		0.000384428	6.38639
						LPS		0.000384428	5.42642
				Intestine 8	Jejunum	SF		2.07e-05	8.13984
						CTR		0.000416326	6.75053
						LPS		0.000697751	7.97232
		2021-07-16	Tg	Intestine 9	Ileum	SF		4.6096e-05	8.69388
						CTR		0.000190886	6.6116
						LPS		0.000502009	7.43844
				Intestine 10	Jejunum	SF		5.9572e-05	8.75435
						CTR		0.000465155	7.33603
						LPS		0.000316611	9.25351
		2021-08-09	WT	Intestine 11	Ileum	SF		0.00012207	0.0244334
						CTR
						LPS		0.000444663	0.0272992
				Intestine 12	Jejunum	SF		7.8879e-05	0.010273
						CTR		0.000346466	0.0237653
						LPS		0.00031992	0.0202631
		2021-09-23	Tg	Intestine 13	Ileum	SF		3.97138e-05	3.4822
						CTR		0.000140222	4.22807
						LPS		0.000481559	2.46229
				Intestine 14	Jejunum	SF		1.26544e-05	4.85678
						CTR		0.000326642	2.88786
						LPS		0.000128139	4.85678
		22.09.201	WT	Intestine 15	Ileum	SF		0.000132658	0.0248605
						CTR		0.000245839	0.0253829
						LPS		0.000880127	0.0130482
				Intestine 16	Jejunum	SF		8.29113e-06	0.018199
						CTR		0.000164457	0.0159533
						LPS		0.000145167	0.00680118
		2021-10-07	Tg	Intestine 17	Ileum	CTR		0.000380451	8.57419
						LPS		0.000719858	5.35171
				Intestine 18	Jejunun	CTR		0.000191549	6.10504
						LPS		0.00044931	3.43426
		29.09.201	WT	Intestine 19	Ileum	CTR		0.000622344	0.0170983
						LPS		0.000481559	0.00820091
				Intestine 20	Jejunum	CTR		6.77227e-05	0.00903663
						LPS		0.000296434	0.0132304

## Sheet: Transfection
													WB
		Transfection 1		2021-08-09	mTNFa	iNOS	KC	CD97	TLR4	PCNA	p21	p65	β-catenin
			Untreated	CTR	5.74206e-06	2.9478e-05	0.0214928	0.0164588	0.00312918	0.190782	0.00501338	0.03125
				LPS	0.000124635	0.0126038	0.624165	0.00942037	0.00352051	0.125	0.00515433	0.0351581
			Control	CTR	3.8198e-07	3.73619e-06	0.0162885	0.00531763	0.00600342	0.149685	0.00854917	0.0279695
				LPS	0.000218512	0.00625836	0.946058	0.0178244	0.00511872	0.193446	0.0115978	0.0412346
			pc-CD97	CTR	3.27517e-06	5.86271e-06	0.0308198	8.45614	0.00398833	0.122428	0.00765172	0.0279695
				LPS	0.000156668	0.00385247	1.10191	8.87656	0.00374713	0.129408	0.00814426	0.0384733
		Transfection 2		2021-08-16	mTNFa	iNOS	KC	CD97	TLR4	PCNA	p21	p65	β-catenin
			Untreated	CTR	3.58399e-06	1.54718e-05	0.00587987	0.00533609	0.00424506	0.156041	0.00326206	0.0332616
				LPS	0.000110016	0.00878952	0.320856	0.0061722	0.0055627	0.173139	0.00515433	0.0717936
			Control	CTR	2.28401e-06	2.0872e-06	0.00699238	0.0066152	0.00797666	0.200267	0.0371627	0.0314674
				LPS	0.000324386	0.00270529	0.655197	0.00398833		0.169576	0.0123444	0.0877778
			pc-CD97	CTR	5.13929e-06	1.77724e-05	0.01418	4.56305	0.00961832	0.30566	0.0134151	0.0281641
				LPS	0.000226218	0.00312918	0.846745	7.4127	0.00739108	0.181747	0.0122591	0.0448111
		Transfection 3		2021-09-07	mTNFa	iNOS	KC	CD97	TLR4	PCNA	p21	p65	β-catenin	PPAR y
			Untreated	CTR	3.03473e-06	1.0067e-05	0.00454974	0.00903663	0.00442533	0.192109	0.00156459	0.0339605	0.0591286	0.000148217
				LPS	0.000224655	0.0065695	0.959264	0.00797666	0.00526263	0.482968	0.00159746	0.0241807	0.0612138	0.000110781
			Control	CTR	1.4256e-06		0.00515433	0.00797666	0.00519018	0.124137	0.00560139	0.0332616	0.0595399	0.000127254
				LPS	0.000350087	0.00335377	1.30134	0.00638986	0.00604518	0.231647	0.00759887	0.0266448	0.0647041	0.000114688
			pc-CD97	CTR	6.37122e-06	2.84739e-05	0.0321286	7.94474	0.00454974	0.144586	0.00504825	0.0255594	0.0571145	0.000139253
				LPS	0.000223103	0.00243815	1.52626	9.31787	0.00567958	0.281265	0.00684848	0.0211969	0.0633725	0.000173834

## Sheet: iCRT3
	Figure 6: P14 TgCD97 IEC: - / + iCRT3 ; - / + LPS
	TNF-α
	iCRT - ; LPS -	iCRT - ; LPS +	iCRT + ; LPS -	iCRT + ; LPS +
	0.00060987	0.0200505	0.00571022	0.204082
	0.00173306	0.0833419	0.0157782	0.0948694
	0.00448067	0.0303177	0.0046519	0.0653593
	0.00147894	0.0614287	0.00511555	0.0779185
	0.0039468	0.0689907	0.0075791	0.0939238
	IL-1ß
	iCRT - ; LPS -	iCRT - ; LPS +	iCRT + ; LPS -	iCRT + ; LPS +
	0.00244	0.0434	0.0135	0.0257
	0.00397	0.000139
	0.00851	0.0489	0.00833	0.0602
	0.00704	0.0268	0.00463	0.0606
	0.00757	0.0751	0.00328	0.0746
	CXCL1
	iCRT - ; LPS -	iCRT - ; LPS +	iCRT + ; LPS -	iCRT + ; LPS +
	0.020612	0.0222158	0.011713	0.181489
	0.00975429	0.0940942	0.00416601	0.0824469
	0.00590195	0.0507064	0.0108854	0.0523072
	0.0030597	0.104391	0.0078012	0.155741
