# Supplementary material for: Overexpression of CD97 in intestinal epithelial cells attenuates LPS-induced pro-inflammatory cytokine induction via stabilization of β-catenin early in life
Source: PLoS One. 2026 Jul 30;21(7):e0354507. doi: 10.1371/journal.pone.0354507 (PMC13423036; doi:10.1371/journal.pone.0354507)
Supplement: S2 File — (XLSX) [file pone.0354507.s002.xlsx]

## Sheet: Fig4a+d
	Versuch 1 CD97 primary Cells P14
	WB from 09.02.2022 - 14µg protein
	Actin WT-10.01.22 TgCD97 10.01.22
	Lane	Genotyp	Time after LPS exposure (min)	Mean grey value Actin	255-Actin	Mean grey value Background	255- Background	net Actin
	1	WT	0	142.561	112.439	191.54	63.46	48.979
	2		15	128.852	126.148	189.118	65.882	60.266
	3		60	104.891	150.109	179.136	75.864	74.245
	4		180	92.285	162.715	173.159	81.841	80.874
	5	TgCD97	0	107.39	147.61	180.643	74.357	73.253
	6		15	111.525	143.475	184.537	70.463	73.012
	7		60	124.313	130.687	187.84	67.16	63.527
	8		180	138.882	116.118	190.143	64.857	51.261
	p-p65
	Lane	Genotyp	Time after LPS exposure (min)	Mean grey value p-p65	255-Actin	Mean grey value Background	255- Background	net p-p65		Lane	Genotyp	Time after LPS exposure (min)	p-p65/Actin
	1	WT	0	118.352	136.648	120.403	134.597	2.051		1	WT	0	0.0418751
	2		15	111.256	143.744	117.003	137.997	5.747		2		15	0.0953606
	3		60	95.281	159.719	109.34	145.66	14.059		3		60	0.18936
	4		180	109.448	145.552	119.081	135.919	9.633		4		180	0.119111
	5	TgCD97	0	89.129	165.871	122.481	132.519	33.352		5	TgCD97	0	0.455299
	6		15	82.302	172.698	106.83	148.17	24.528		6		15	0.335945
	7		60	103.538	151.462	126.933	128.067	23.395		7		60	0.368269
	8		180	99.356	155.644	119.027	135.973	19.671		8		180	0.383742
	Catenin
	Lane	Genotyp	Time after LPS exposure (min)	Mean grey value Catenin	255-Actin	Mean grey value Background	255- Background	net Catenin		Lane	Genotyp	Time after LPS exposure (min)	Catenin/Actin
	1	WT	0	158.461	96.539	182.08	72.92	23.619		1	WT	0	0.482227
	2		15	160.486	94.514	182.441	72.559	21.955		2		15	0.364302
	3		60	135.974	119.026	176.568	78.432	40.594		3		60	0.546757
	4		180	136.798	118.202	178.191	76.809	41.393		4		180	0.511821
	5	TgCD97	0	86.545	168.455	159.311	95.689	72.766		5	TgCD97	0	0.993352
	6		15	90.247	164.753	160.289	94.711	70.042		6		15	0.959322
	7		60	111.195	143.805	166.342	88.658	55.147		7		60	0.868088
	8		180	95.998	159.002	167.597	87.403	71.599		8		180	1.39675
	Versuch 2 CD97 primary Cells P14
	WB from 14.02.2022 - 14µg protein
	Actin
	Lane	Genotyp	Time after LPS exposure (min)	Mean grey value Actin	255-Actin	Mean grey value Background	255- Background	net Actin
	1	WT	0	89.337	165.663	178.697	76.303	89.36
	2		15	99.134	155.866	179.622	75.378	80.488
	3		60	101	154	181.699	73.301	80.699
	4		180	110.549	144.451	183.804	71.196	73.255
	5	TgCD97	0	95.444	159.556	182.421	72.579	86.977
	6		15	105.116	149.884	184.144	70.856	79.028
	7		60	108.669	146.331	184.811	70.189	76.142
	8		180	139.736	115.264	190.4	64.6	50.664
	p-p65
	Lane	Genotyp	Time after LPS exposure (min)	Mean grey value p-p65	255-Actin	Mean grey value Background	255- Background	net p-p65		Lane	Genotyp	Time after LPS exposure (min)	p-p65/Actin
	1	WT	0	157.61	97.39	172.204	82.796	14.594		1	WT	0	0.163317
	2		15	119.212	135.788	160.802	94.198	41.59		2		15	0.516723
	3		60	111.879	143.121	139.568	115.432	27.689		3		60	0.343115
	4		180	134.477	120.523	152.824	102.176	18.347		4		180	0.250454
	5	TgCD97	0	107.285	147.715	142.521	112.479	35.236		5	TgCD97	0	0.405119
	6		15	92.867	162.133	129.366	125.634	36.499		6		15	0.461849
	7		60	121.295	133.705	137.808	117.192	16.513		7		60	0.216871
	8		180	159.869	95.131	168.83	86.17	8.961		8		180	0.176871
	Catenin
	Lane	Genotyp	Time after LPS exposure (min)	Mean grey value Catenin	255-Actin	Mean grey value Background	255- Background	net Catenin		Lane	Genotyp	Time after LPS exposure (min)	Catenin/Actin
	1	WT	0	116.402	138.598	175.294	79.706	58.892		1	WT	0	0.659042
	2		15	118.576	136.424	175.154	79.846	56.578		2		15	0.702937
	3		60	116.896	138.104	171.907	83.093	55.011		3		60	0.681681
	4		180	129.456	125.544	175.59	79.41	46.134		4		180	0.629773
	5	TgCD97	0	135.441	119.559	177.694	77.306	42.253		5	TgCD97	0	0.485795
	6		15	109.148	145.852	174.176	80.824	65.028		6		15	0.822848
	7		60	98.125	156.875	165.791	89.209	67.666		7		60	0.888682
	8		180	110.648	144.352	171.71	83.29	61.062		8		180	1.20523
	Versuch 3 CD97 primary Cells P14
	WB from 01.03.2022 - 15µg protein
	Actin
	Lane	Genotyp	Time after LPS exposure (min)	Mean grey value Actin	255-Actin	Mean grey value Background	255- Background	net Actin
	1	WT	0	151.295	103.705	203.599	51.401	52.304
	2		15	164.533	90.467	204.447	50.553	39.914
	3		60	156.002	98.998	201.623	53.377	45.621
	4		180	145.845	109.155	201.068	53.932	55.223
	5	TgCD97	0	139.63	115.37	199.015	55.985	59.385
	6		15	140.559	114.441	199.708	55.292	59.149
	7		60	132.621	122.379	197.988	57.012	65.367
	8		180	142.724	112.276	201.188	53.812	58.464
	Catenin
	Lane	Genotyp	Time after LPS exposure (min)	Mean grey value Catenin	255-Actin	Mean grey value Background	255- Background	net Catenin		Lane	Genotyp	Time after LPS exposure (min)	Catenin/Actin
	1	WT	0	107.46	147.54	167.234	87.766	59.774		1	WT	0	1.14282
	2		15	138.248	116.752	171.012	83.988	32.764		2		15	0.820865
	3		60	117.156	137.844	173.193	81.807	56.037		3		60	1.22832
	4		180	118.179	136.821	176.139	78.861	57.96		4		180	1.04956
	5	TgCD97	0	102.337	152.663	171.034	83.966	68.697		5	TgCD97	0	1.15681
	6		15	99.706	155.294	170.371	84.629	70.665		6		15	1.19469
	7		60	108.06	146.94	173.171	81.829	65.111		7		60	0.996084
	8		180	126.173	128.827	176.915	78.085	50.742		8		180	0.867919
	Versuch 5 CD97 primary Cells P14
	WB from 25.04.2022 - 15µg protein
	Actin
	Lane	Genotyp	Time after LPS exposure (min)	Mean grey value Actin	255-Actin	Mean grey value Background	255- Background	net Actin
	1	WT	0	126.027	128.973	187.073	67.927	61.046
	2		15	120.224	134.776	187.518	67.482	67.294
	3		60	124.692	130.308	189.352	65.648	64.66
	4		180	139.224	115.776	190.487	64.513	51.263
	5	TgCD97	0	118.519	136.481	188.28	66.72	69.761
	6		15	107.031	147.969	186.628	68.372	79.597
	7		60	115.231	139.769	186.818	68.182	71.587
	8		180	116.657	138.343	188.389	66.611	71.732
	p-p65
	Lane	Genotyp	Time after LPS exposure (min)	Mean grey value p-p65	255-Actin	Mean grey value Background	255- Background	net p-p65		Lane	Genotyp	Time after LPS exposure (min)	p-p65/Actin
	1	WT	0	144.623	110.377	162.647	92.353	18.024		1	WT	0	0.295253
	2		15	116.915	138.085	161.263	93.737	44.348		2		15	0.659019
	3		60	160.372	94.628	177.505	77.495	17.133		3		60	0.264971
	4		180	163.007	91.993	174.397	80.603	11.39		4		180	0.222188
	5	TgCD97	0	135.09	119.91	144.737	110.263	9.647		5	TgCD97	0	0.138286
	6		15	82.043	172.957	92.259	162.741	10.216		6		15	0.128347
	7		60	98.418	156.582	112.86	142.14	14.442		7		60	0.201741
	8		180	95.064	159.936	110.32	144.68	15.256		8		180	0.212681

## Sheet: Fig4f
	Versuch 0901
	Catenin
	Localisation	Animal ID	raw Catenin	255- raw Catenin	raw background	255- raw background	net Catenin
	CF	WT	143.424	111.576	183.539	71.461	40.115
		CD97	122.446	132.554	181.491	73.509	59.045
	NF	WT	155.365	99.635	180.853	74.147	25.488
		CD97	141.898	113.102	184.257	70.743	42.359
	GAPDH								Catenin/GAPDH
	Localisation	Animal ID	raw GAPDH	255- raw GAPDH	raw background	255- raw background	net GAPDH		Localisation	Animal ID	Catenin/GAPDH
	CF	WT	151.158	103.842	176.205	78.795	25.047		CF	WT	1.60159
		CD97	132.963	122.037	160.305	94.695	27.342			CD97	2.1595
	NF
	H3								Catenin/H3
	Localisation	Animal ID	raw H3	255- raw H3	raw background	255- raw background	net H3		Localisation	Animal ID	Catenin/H3
	CF								NF	WT	0.155408
										CD97 424	1.18993
	NF	WT	85.1458	169.854	249.153	5.847	164.007
		CD97	166.517	88.483	202.115	52.885	35.598
	Versuch 3101
	Catenin
	Localisation	Animal ID	raw Catenin	255- raw Catenin	raw background	255- raw background	net Catenin
	CF	WT	143.209	111.791	181.937	73.063	38.728
		CD97	104.529	150.471	174.128	80.872	69.599
	NF	WT	140.21	114.79	170.286	84.714	30.076
		CD97	111	144	160.162	94.838	49.162
	GAPDH								Catenin/GAPDH
	Localisation	Animal ID	raw GAPDH	255- raw GAPDH	raw background	255- raw background	net GAPDH		Localisation	Animal ID	Catenin/GAPDH
	CF	WT	101.225	153.775	139.169	115.831	37.944		CF	WT	1.02066
		CD97	101.789	153.211	134.302	120.698	32.513			CD97	2.14065
	NF
	H3								Catenin/H3
	Localisation	Animal ID	raw H3	255- raw H3	raw background	255- raw background	net H3		Localisation	Animal ID	Catenin/H3
	CF								NF	WT	0.470865
										CD97	0.650584
	NF	WT	125.855	129.145	189.729	65.271	63.874
		CD97	111.286	143.714	186.852	68.148	75.566
	Versuch 2601
	Catenin
	Localisation	Animal ID	raw Catenin	255- raw Catenin	raw background	255- raw background	net Catenin
	CF	WT	164.122	90.878	190.085	64.915	25.963
		CD97	92.754	162.246	171.519	83.481	78.765
	NF	WT	172.85	82.15	189.506	65.494	16.656
		CD97	100.68	154.32	165.218	89.782	64.538
	GAPDH								Catenin/GAPDH
	Localisation	Animal ID	raw GAPDH	255- raw GAPDH	raw background	255- raw background	net GAPDH		Localisation	Animal ID	Catenin/GAPDH
	CF	WT	129.958	125.042	169.654	85.346	39.696		CF	WT	0.654046
		CD97	132.924	122.076	158.706	96.294	25.782			CD97	3.05504
	NF
	H3								Catenin/H3
	Localisation	Animal ID	raw H3	255- raw H3	raw background	255- raw background	net H3		Localisation	Animal ID	Catenin/H3
	CF								NF	WT	0.254061
										CD97	1.1894
	NF	WT	121.456	133.544	187.015	67.985	65.559
		CD97	106.129	148.871	160.39	94.61	54.261
